# Supplementary material for: Child Marriage in South Asia: A Systematic Review
Source: Int J Environ Res Public Health. 2022 Nov 17;19(22):15138. doi: 10.3390/ijerph192215138 (PMC9691026; doi:10.3390/ijerph192215138)
Supplement: Supplementary file 1 [file ijerph-19-15138-s001.zip]

Archive with 1 entries (1 files):
- ijerph-2013630-supplementary.pdf
